# Supplementary material for: Bootstrap methods can help evaluate monitoring program performance to inform restoration as part of an adaptive management program
Source: PeerJ. 2021 May 4;9:e11378. doi: 10.7717/peerj.11378 (PMC8103915; doi:10.7717/peerj.11378)
Supplement: Supplemental Information 2 — Raw data, which is the input file for the Rmarkdown code provided. [file peerj-09-11378-s002.csv]

	season	period	treatment	locality	site	bar	station	strata	rocks	harvest	count_live	tran_length	area	density	rocksBin
135	winter	18	control	BT	I	1	BTI1	N_NA	NA	N	897	23	3.51	255.91	N
136	winter	18	control	BT	I	2	BTI2	N_NA	NA	N	1108	38.65	5.89	188.11	N
137	winter	18	control	BT	I	3	BTI3	N_NA	NA	N	1326	39.9	6.08	218.06	N
138	winter	18	control	BT	I	4	BTI4	N_NA	NA	N	627.5	55.8	8.5	73.79	N
139	winter	18	control	BT	I	5	BTI5	N_NA	NA	N	3988	62.69	9.55	417.42	N
140	winter	18	control	BT	I	6	BTI6	N_NA	NA	N	815.5	17.75	2.71	301.47	N
141	winter	18	control	LC	I	1	LCI1	N_NA	NA	N	1650	45.39	6.92	238.53	N
142	winter	18	control	LC	I	10	LCI10	Y_NA	NA	Y	1686	38.2	5.82	289.61	N
143	winter	18	control	LC	I	11	LCI11	Y_NA	NA	Y	302	17.86	2.72	110.95	N
144	winter	18	control	LC	I	12	LCI12	Y_NA	NA	Y	1106	36.09	5.5	201.09	N
145	winter	18	control	LC	I	13	LCI13	Y_NA	NA	Y	3476.5	71.3	10.87	319.94	N
146	winter	18	control	LC	I	14	LCI14	Y_NA	NA	Y	1501	22.75	3.47	432.93	N
147	winter	18	control	LC	I	15	LCI15	Y_NA	NA	Y	638	20.8	3.17	201.27	N
148	winter	18	control	LC	I	16	LCI16	Y_NA	NA	Y	427.5	24.04	3.66	116.69	N
149	winter	18	control	LC	I	17	LCI17	Y_NA	NA	Y	189	14.65	2.23	84.65	N
150	winter	18	control	LC	I	18	LCI18	Y_NA	NA	Y	1813	68.16	10.39	174.54	N
151	winter	18	control	LC	I	19	LCI19	Y_NA	NA	Y	153	22.21	3.38	45.2	N
152	winter	18	control	LC	I	2	LCI2	Y_NA	NA	Y	1534	32.2	4.91	312.6	N
153	winter	18	control	LC	I	3	LCI3	Y_NA	NA	Y	1104	23.8	3.63	304.37	N
154	winter	18	control	LC	I	4	LCI4	Y_NA	NA	Y	1909	22.5	3.43	556.72	N
155	winter	18	control	LC	I	5	LCI5	Y_NA	NA	Y	942	20.4	3.11	303	N
156	winter	18	control	LC	I	6	LCI6	Y_NA	NA	Y	454	21.5	3.28	138.56	N
157	winter	18	control	LC	I	7	LCI7	N_NA	NA	N	853	21.66	3.3	258.41	N
158	winter	18	control	LC	I	8	LCI8	Y_NA	NA	Y	96	19	2.9	33.15	N
159	winter	18	control	LC	I	9	LCI9	Y_NA	NA	Y	695	22.24	3.39	205.05	N
160	winter	18	control	LC	N	1	LCN1	Y_NA	NA	Y	109	29.86	4.55	23.95	N
161	winter	18	control	LC	N	2	LCN2	Y_NA	NA	Y	693	32.77	4.99	138.76	N
162	winter	18	control	LC	N	3	LCN3	Y_NA	NA	Y	146	19.9	3.03	48.14	N
163	winter	18	control	LC	N	4	LCN4	Y_NA	NA	Y	35	22	3.35	10.44	N
164	winter	18	control	LC	N	5	LCN5	Y_NA	NA	Y	700	21.75	3.31	211.18	N
165	winter	18	control	LC	N	6	LCN6	Y_NA	NA	Y	2275	32.4	4.94	460.74	N
166	winter	18	control	LC	N	7	LCN7	Y_NA	NA	Y	611	13.3	2.03	301.44	N
167	winter	18	control	LC	N	8	LCN8	Y_NA	NA	Y	58	17.5	2.67	21.75	N
168	winter	18	control	LC	N	9	LCN9	Y_NA	NA	Y	4	36.12	5.5	0.73	N
169	winter	18	control	LT	I	1	LTI1	N_NA	NA	N	692	29.8	4.54	152.37	N
170	winter	18	control	LT	I	2	LTI2	N_NA	NA	N	190	22.68	3.46	54.97	N
171	winter	18	control	LT	I	3	LTI3	N_NA	NA	N	883	37.5	5.71	154.51	N
172	winter	18	control	LT	I	4	LTI4	N_NA	NA	N	1323	34.84	5.31	249.17	N
173	winter	18	control	LT	I	5	LTI5	N_NA	NA	N	1412	38.75	5.91	239.1	N
174	winter	18	control	LT	I	6	LTI6	N_NA	NA	N	594	18.87	2.88	206.55	N
175	winter	18	control	NN	I	1	NNI1	N_NA	NA	N	233.5	14.5	2.21	105.67	N
176	winter	18	control	NN	I	2	NNI2	N_NA	NA	N	911	22.85	3.48	261.61	N
177	winter	18	control	NN	I	3	NNI3	N_NA	NA	N	156	33	5.03	31.02	N
178	winter	18	control	NN	I	4	NNI4	N_NA	NA	N	571	13.3	2.03	281.71	N
179	winter	18	rocks	LC	O	10A	LCO10A	N_LG	LG	N	1619	113.4	17.28	93.68	Y
180	winter	18	rocks	LC	O	11B	LCO11B	N_LG	LG	N	276	66.77	10.18	27.12	Y
181	winter	18	rocks	LC	O	12	LCO12	N_LG	LG	N	358.5	111.86	17.05	21.03	Y
182	winter	18	rocks	LC	O	13	LCO13	N_SM	SM	N	3756	62.55	9.53	394.02	Y
183	winter	18	rocks	LC	O	14	LCO14	N_SM	SM	N	3060.5	70.11	10.68	286.44	Y
184	winter	18	rocks	LC	O	15	LCO15	N_SM	SM	N	3390.5	164.84	25.12	134.96	Y
185	winter	18	rocks	LC	O	16	LCO16	N_SM	SM	N	301.5	68.91	10.5	28.71	Y
186	winter	18	rocks	LC	O	17	LCO17	Y_SM	SM	Y	209	45.37	6.91	30.23	Y
187	winter	18	rocks	LC	O	19	LCO19	Y_SM	SM	Y	557.5	116.31	17.73	31.45	Y
188	winter	18	rocks	LC	O	2	LCO2	N_LG	LG	N	945	20.86	3.18	297.26	Y
189	winter	18	rocks	LC	O	20	LCO20	Y_SM	SM	Y	385	87.12	13.28	29	Y
190	winter	18	rocks	LC	O	21	LCO21	Y_SM	SM	Y	714	127.41	19.42	36.77	Y
191	winter	18	rocks	LC	O	3	LCO3	N_LG	LG	N	358	18.02	2.75	130.36	Y
192	winter	18	rocks	LC	O	4	LCO4	N_LG	LG	N	953	22.1	3.37	282.95	Y
193	winter	18	rocks	LC	O	8A	LCO8A	N_LG	LG	N	319	15.2	2.32	137.71	Y
194	winter	18	rocks	LC	O	9B	LCO9B	N_LG	LG	N	674.5	115.78	17.64	38.23	Y
195	winter	18	rocks	LC	O	9C	LCO9C	N_LG	LG	N	1161	111.2	16.95	68.51	Y
